# Supplementary material for: Combined Effects of Amino Acids in Garlic and Buna-Shimeji (Hypsizygus marmoreus) on Suppression of CCl4-Induced Hepatic Injury in Rats
Source: Foods. 2021 Jun 27;10(7):1491. doi: 10.3390/foods10071491 (PMC8306630; doi:10.3390/foods10071491)
Supplement: Supplementary file 1 [file foods-10-01491-s001.zip]

Archive with 1 entries (1 files):
- foods-1243990-supplementary.pdf
